# Supplementary material for: From genes to diagnosis: The impact of UNC5B and DOK5 in intracranial aneurysm detection and pathogenesis
Source: PLoS One. 2026 Mar 13;21(3):e0340496. doi: 10.1371/journal.pone.0340496 (PMC12987431; doi:10.1371/journal.pone.0340496)
Supplement: S1 Table — (XLSX) [file pone.0340496.s011.xlsx]

## Sheet: Sheet 1
Gene	B_cells	Macrophages_M1	Macrophages_M2	Monocytes	Neutrophils	NK_cells	T_cells_CD4	T_cells_CD8	Tregs	Dendritic_cells	Other
GSM151657	0.0679725	0.0907166	0.0379089	0	0.149966	0.0513901	0.218466	0.0159524	0.0443903	0.0169769	0.306261
GSM151658	0.0793241	0.102598	0.0575405	0	0.0756828	0.0844735	0.173333	0.0307664	0.0458057	0.011416	0.339061
GSM151659	0.0666515	0.067934	0.0278365	0.0229198	0.0792278	0.0700761	0.221093	0.0189756	0.0353456	0.0392487	0.350691
GSM151660	0.0556338	0.0605423	0.0583066	0.00162818	0.138168	0.0736327	0.145691	0.0194065	0.0472979	0.030289	0.369405
GSM151661	0.0757634	0.0525515	0.0346115	0	0.171235	0.068773	0.125544	0.00694684	0.0271348	0.0191942	0.418245
GSM391279	0.0712321	0.0558766	0.0272731	0	0.137298	0.0589529	0.188324	0.00492894	0.0283234	0.0739885	0.353803
GSM391280	0.073126	0.0289416	0.0522852	0	0.323154	0.0679509	0.116842	0.00596968	0.0514029	0.0447316	0.235596
GSM391282	0.0712179	0.0739462	0.015643	0	0.192485	0.0291579	0.133131	0.0110739	0.0338141	0.0249308	0.4146
GSM391286	0.0836675	0.0954497	0.0320429	0	0.107618	0.0404471	0.136946	0.0156538	0.0433604	0.0410935	0.403721
GSM391295	0.084335	0.0868262	0.0331139	0	0.0788014	0.0652916	0.0707096	0.0162213	0.0318683	0.0429438	0.489889
GSM663769	0.0698562	0.0716589	0.0547654	0	0.154099	0.0324089	0.196998	0.0412326	0.025148	0.0224031	0.331431
GSM663770	0.176042	0.0987597	0.140605	0.0319156	0.119675	0.0446675	0.213217	0.0674278	0.107691	0	0
GSM663771	0.178917	0.072005	0.158142	0.0247899	0.143236	0.0478398	0.2714	0.0808099	0.0228604	0	0
GSM1306898	0.127961	0.062213	0	0	0.245511	0.140796	0.146693	0.0196279	0.0270521	0.101441	0.128706
GSM1306899	0.143152	0.0590136	0.000150131	0	0.199502	0.258935	0	0.0126148	0.0457917	0.154512	0.126329
GSM1306900	0.164396	0.109287	0	0	0.067204	0.274092	0	0	0.063626	0.321395	1.11022e-16
GSM1306901	0.123714	0.0400352	0	0	0.325528	0.210965	0	0	0.0530807	0.14936	0.0973177
GSM1306902	0.124989	0.0627993	0.00501503	0	0.313425	0.151662	0.095082	0	0.0333934	0.088109	0.125525
GSM1306903	0.123805	0.0910405	0	0	0.186977	0.179603	0.0528056	0.00139142	0.022273	0.120781	0.221323
GSM1306904	0.106488	0.0733153	0	0	0.278288	0.192455	0.0636023	0	0.0213829	0.0985148	0.165955
GSM1306905	0.136473	0.0920937	0	0	0.201633	0.225704	0	0	0.0124313	0.13883	0.192836
GSM1306906	0.12408	0.0804311	0	0	0.20178	0.212287	0	0	0.0277559	0.160509	0.193157
GSM1306907	0.107062	0.0689785	0	0	0.196685	0.23693	0	0	0.0434713	0.156979	0.189894
GSM1955147	0.0874371	0.0694254	0.0840163	0	0.139916	0.0318095	0.104547	0.0226448	0.0826673	0.00505344	0.372482
GSM1955149	0.105463	0.0809233	0.0867438	0.00452166	0.104547	0.0456347	0.109644	0.0106342	0.062075	0.0175033	0.37231
GSM1955151	0.0841488	0.0820984	0.0696366	0	0.156353	0.0366471	0.169244	0.0121827	0.0576825	0.0104368	0.32157
GSM1955154	0.0747005	0.040737	0.0442942	0	0.187803	0.0452924	0.219445	0.00507958	0.0495556	0.0164647	0.316628
GSM1955156	0.0492194	0.0145875	0.0408548	0	0.333015	0.0430669	0.0414085	0.00521689	0.0205616	0.00906416	0.443005
GSM1955158	0.0764836	0.1587	0	0	0.12431	0.0327313	0.108515	0.010409	0.0530319	0	0.43582
GSM1955160	0.0680817	0.0639742	0.0134564	0	0.130754	0.0284052	0.167999	0.0109359	0.0305745	0.0350122	0.450807
GSM1955162	0.0700902	0.109126	0.0365824	0	0.146599	0.050934	0.094248	0.0297698	0.073304	0.0278077	0.361538
GSM1955164	0.0763212	0.074965	0.00346241	0	0.114075	0.0817568	0.0827045	0.00889303	0.0399974	0.0385609	0.479264
GSM1955166	0.0855019	0.120931	0	0	0.17547	0.0585382	0.0852904	0.0213505	0.0348788	0.0549311	0.363108
GSM1955168	0.0710897	0.0565645	0.0226186	0	0.153632	0.0370882	0.116139	0.012997	0.0217076	0.0326841	0.475479
GSM1955170	0.0516189	0.0227659	0.0561263	0	0.316609	0.0333107	0.148395	0.0169236	0.0471369	0	0.307114
GSM1955172	0.0670182	0.136977	0.00315715	0	0.190904	0.0548621	0.048086	0.0117206	0.0807625	0	0.406513
GSM1955174	0.0601371	0.0769178	0.0462133	0	0.1046	0.0328385	0.172099	0.0212626	0.0258246	0.0642718	0.395836
GSM1955176	0.0826759	0.0903605	0.00412219	0	0.0944051	0.0297664	0.105742	0.0124829	0.0350204	0.0578375	0.487587
GSM151655	0.171252	0.404934	0	0	0.0498192	0.0581538	0	0.0528851	0.10055	0	0.162406
GSM151656	0.108632	0.257502	0	0	0.211419	0.0512488	0	0.0376926	0.0991017	0	0.234403
GSM151662	0.155576	0.497015	0	0	0	0.061962	0	0.0487649	0.135661	0	0.101022
GSM151663	0.161632	0.236316	0	0	0.108417	0.0669641	0.0040363	0.0436342	0.141901	0.0366113	0.200489
GSM151664	0.12452	0.205144	0	0	0.124844	0.0578646	0.0349922	0.0483107	0.075072	0.0315856	0.297666
GSM337107	0.11594	0.11162	0	0	0.121412	0.0515091	0.0827227	0.0254012	0.0518087	0.027247	0.41234
GSM337108	0.105731	0.0993585	0.00567994	0	0.14487	0.0728491	0.13756	0.0188531	0.0517077	0.117815	0.245576
GSM337110	0.121556	0.102984	0	0	0.109449	0.0607299	0.0587156	0.0151457	0.0769119	0.0400494	0.414459
GSM337111	0.102193	0.10492	0	0	0.156436	0.053296	0.0649185	0.0124532	0.0499021	0.0135917	0.442289
GSM337112	0	0	0	0	0	0.625786	0	0	0	0.374214	1.11022e-16
GSM337113	0.117462	0.153242	0.0801072	0	0.192218	0.0899111	0.126402	0.0326994	0.040396	0.0654735	0.102088
GSM337114	0.137618	0.113718	0.0762757	0	0.10832	0.0815602	0.224899	0.0697632	0.0449153	0.124251	0.0186795
GSM337115	0.131975	0.43046	0	0	0	0.0721245	0	0.0212853	0.0848434	0	0.259312
GSM391278	0.101479	0.125467	0.0640258	0	0.0482868	0.0621279	0.101123	0.0234775	0.0385562	0.0595489	0.375908
GSM391281	0.0965977	0.169932	0.0882896	0	0.097974	0.0349622	0.132575	0.0175325	0.0500827	0.0096219	0.302432
GSM391284	0.104183	0.126885	0.110058	0	0.0828313	0.0400909	0.133595	0.0236635	0.0821695	0.0374581	0.259066
GSM391285	0.0843516	0.135073	0.0693174	0	0.0697655	0.0285933	0.157973	0.0147661	0.0369646	0.0236987	0.379497
GSM391288	0.10961	0.241611	0.00483815	0	0.0134372	0.0310012	0.0820659	0.018809	0.0654996	0.0135213	0.419607
GSM391292	0.113301	0.136551	0.0971316	0	0.0739151	0.0425258	0.115067	0.0326465	0.128867	0.0207467	0.239249
GSM663772	0.0947707	0.0612949	0.0394454	0	0.280536	0.037653	0.180987	0.101733	0.0431834	0.00484898	0.155548
GSM663773	0.104063	0.0841318	0.0375086	0	0.25471	0.0353384	0.195262	0.09449	0.0388273	0.0108246	0.144845
GSM663774	0.079385	0.145196	0.11766	0	0.130454	0.0324326	0.145811	0.0554296	0.0506944	0	0.242937
GSM1306893	0.0682387	0.0406534	0	0	0.304647	0.560354	0	0	0	0.0261075	0
GSM1306894	0.111403	0.0283191	0.0107728	0	0.472149	0.276521	0	0	0.0230966	0.077738	0
GSM1306895	0.137027	0.0441799	0.0178576	0	0.401714	0.306445	0	0	0.000129596	0.0926471	0
GSM1306896	0.135894	0.0412387	0.0516753	0	0.289814	0.435056	0	0	0	0.0463214	0
GSM1306897	0.108634	0.0441248	0.0466395	0	0.387617	0.340355	0	0	0.0100429	0.0625875	1.11022e-16
GSM1955148	0.09892	0.214078	0.0607524	0	0.084707	0.0366076	0.0953415	0.0361684	0.0597749	0.0111482	0.302502
GSM1955150	0.167038	0.194264	0.287219	0	0.0387736	0.0424486	0.0921717	0.0664155	0.0616956	0	0.0499744
GSM1955152	0.131527	0.289521	0	0	0	0.0687859	0	0.0388483	0.0790064	0.0288198	0.363491
GSM1955153	0.0896802	0.217847	0.00590562	0	0	0.0614305	0.131286	0.00955662	0.0434617	0.0715125	0.36932
GSM1955155	0.325453	0.111373	0.0917931	0	0.0288555	0.223185	0	0.0985142	0.120826	0	0
GSM1955157	0.0404849	0.262252	0.139431	0.0144836	0.543348	0	0	0	0	0	1.11022e-16
GSM1955159	0.173036	0.324056	0.105051	0	0.179597	0.0714496	0	0.0776498	0.0515035	0.017656	0
GSM1955161	0.179277	0.364439	0	0	0.0265282	0.0702308	0.250185	0.0502165	0.0488389	0.00599928	0.00428552
GSM1955163	0.130355	0.215992	0.115126	0	0.00407701	0.0984514	0	0.0362265	0.0534008	0.056199	0.290173
GSM1955165	0	0.0224769	0	0	0	0.636374	0	0	0	0.341149	1.11022e-16
GSM1955167	0.191378	0.408313	0.0490821	0	0	0.13601	0	0.0865155	0.128702	0	0
GSM1955169	0.0538292	0.180115	0	0	0.474025	0.0356073	0	0.00613554	0.0465394	0	0.203749
GSM1955171	0.137596	0.356752	0.187134	0	0	0.10771	0	0.120689	0.0901196	0	1.11022e-16
GSM1955173	0.126647	0.469044	0	0	0	0.0418008	0	0	0.0600473	0	0.302462
GSM1955175	0.144576	0.14972	0.255519	0	0.184346	0.0938915	0	0.0845745	0.0349376	0.0524354	0
GSM337102	0.133917	0.361198	0.193943	0	0.130673	0.0687393	0	0.0629311	0.0237187	0.0248802	3.33067e-16
GSM337103	0.156028	0.244882	0.149974	0	0.209168	0.0839409	0.0874791	0.0273424	0.0411859	0	2.22045e-16
GSM337104	0.0980177	0.142036	0.177263	0	0.129841	0.0740597	0.171261	0.033228	0.0344214	0.139872	0
GSM337105	0.0946452	0.226825	0.0239901	0	0.0885148	0.0606215	0	0.0140088	0.120513	0.0219915	0.348891
GSM337106	0.088738	0.181577	0.103642	0	0.142084	0.0565301	0.0558448	0.0480488	0.102035	0.00471299	0.216787
GSM337109	0.150272	0.27306	0.159401	0.00973778	0.120123	0.230006	0	0.0307252	0.0266757	0	2.22045e-16
GSM337116	0.0780569	0.135637	0.0821159	0	0.141352	0.0644079	0.0720565	0.0241194	0.0434307	0.0198058	0.339018
GSM337117	0.121175	0.20683	0	0	0.0428908	0.0782009	0.0195245	0.0186733	0.0791594	0.0252293	0.408317
GSM337118	0.12314	0.256044	0.0172549	0	0.0658718	0.0604271	0.0497837	0.054185	0.0700105	0.0270774	0.276206
GSM337119	0.0626032	0.105799	0.0420631	0	0.541628	0.082609	0.0198993	0.0560553	0.0893426	0	1.11022e-16
GSM337120	0.0850783	0.246686	0.0139001	0	0.214625	0.0573832	0.137818	0.0172396	0.0382698	0	0.189
GSM391277	0.102283	0.18663	0	0	0.0625331	0.0858706	0.0483925	0.0190263	0.0511303	0.0245305	0.419604
GSM391283	0.0714765	0.17099	0	0	0.169622	0.034339	0.0146713	0.0163594	0.0712342	0.00182474	0.449483
GSM391287	0.103588	0.219595	0.0249164	0	0.0315361	0.0393392	0.0172921	0.024594	0.0813862	0.013481	0.444272
GSM391289	0.073937	0.183271	0.140262	0	0.10525	0.0292508	0.0861123	0.019355	0.0463791	0	0.316183
GSM391290	0.0953075	0.326005	0	0	0.00862497	0.0368062	0	0.0240033	0.115794	0	0.393459
GSM391291	0.056156	0.197412	0.0409642	0	0.225941	0.0410255	0.0582554	0.0282107	0.076402	0	0.275632
GSM391293	0.0480254	0.101154	0.0676585	0	0.566064	0.0298905	0.118593	0.0293961	0.0392182	0	0
GSM391294	0.0676882	0.0699242	0.0374146	0	0.113265	0.0279808	0.168031	0.0176792	0.0511782	0.0509627	0.395876
GSM1306885	0.141294	0.0771992	0.0110156	0	0.43142	0.185812	0	0.0202738	0.0369465	0.0514938	0.0445455
GSM1306886	0.0942241	0.0756688	0	0	0.27969	0.430122	0	0	0	0.120295	1.11022e-16
GSM1306887	0.124762	0.0657066	0	0	0.121581	0.614015	0	0	0	0.073936	0
GSM1306888	0.109007	0.0766826	0	0	0.0587369	0.697048	0	0	0	0.0585247	2.22045e-16
GSM1306889	0.113198	0.0661082	0	0	0.394583	0.334546	0	0	0	0.0915644	0
GSM1306890	0.0914406	0.0793715	0	0	0.40147	0.427484	0	0	0	0.000234214	0
GSM1306891	0.0321823	0.0578147	0	0	0.287086	0.622917	0	0	0	0	0
GSM1306892	0.0460547	0.0312232	0	0	0.501767	0.420955	0	0	0	0	0
