# Supplementary material for: From genes to diagnosis: The impact of UNC5B and DOK5 in intracranial aneurysm detection and pathogenesis
Source: PLoS One. 2026 Mar 13;21(3):e0340496. doi: 10.1371/journal.pone.0340496 (PMC12987431; doi:10.1371/journal.pone.0340496)
Supplement: S3 Table — (XLSX) [file pone.0340496.s013.xlsx]

## Sheet: Sheet 1
name	B_cells	Macrophages_M1	Macrophages_M2	Monocytes	Neutrophils	NK_cells	T_cells_CD4	T_cells_CD8	Tregs	Dendritic_cells	Other	SPTLC3	SATB1	MTUS1	FRK	FAM26E	DLG4	DEK	CD34	group
GSM1306885	0.141294	0.0771992	0.0110156	0	0.43142	0.185812	0	0.0202738	0.0369465	0.0514938	0.0445455	5.82871	7.86325	6.591	8.12632	7.8822	7.00474	7.4008	5.22033	A
GSM1306886	0.0942241	0.0756688	0	0	0.27969	0.430122	0	0	0	0.120295	1.11022e-16	5.75351	8.93166	6.31139	8.21583	7.99305	7.05813	7.9355	4.98318	A
GSM1306887	0.124762	0.0657066	0	0	0.121581	0.614015	0	0	0	0.073936	0	5.94867	8.24881	7.23615	7.43535	8.37357	6.5643	8.15253	5.00173	A
GSM1306888	0.109007	0.0766826	0	0	0.0587369	0.697048	0	0	0	0.0585247	2.22045e-16	6.02861	8.26829	6.61836	7.02729	8.25566	6.60006	8.10237	5.41522	A
GSM1306889	0.113198	0.0661082	0	0	0.394583	0.334546	0	0	0	0.0915644	0	5.43459	7.85766	7.02043	7.3539	7.83196	5.64943	7.49841	5.37159	A
GSM1306890	0.0914406	0.0793715	0	0	0.40147	0.427484	0	0	0	0.000234214	0	5.95602	8.14935	6.56457	7.59112	8.07536	6.32362	8.27183	5.08694	A
GSM1306891	0.0321823	0.0578147	0	0	0.287086	0.622917	0	0	0	0	0	6.10657	8.22609	6.46929	7.36824	9.01912	6.60105	8.36304	4.96605	A
GSM1306892	0.0460547	0.0312232	0	0	0.501767	0.420955	0	0	0	0	0	6.11401	8.07486	6.67853	7.16024	9.44805	6.7579	8.05222	4.75344	A
GSM1306893	0.0682387	0.0406534	0	0	0.304647	0.560354	0	0	0	0.0261075	0	5.52726	7.43289	7.0941	7.36041	8.57472	6.81849	7.42085	4.96107	A
GSM1306894	0.111403	0.0283191	0.0107728	0	0.472149	0.276521	0	0	0.0230966	0.077738	0	5.2349	8.19704	5.74121	6.78212	8.3444	6.57941	7.4339	6.25299	A
GSM1306895	0.137027	0.0441799	0.0178576	0	0.401714	0.306445	0	0	0.000129596	0.0926471	0	6.07698	7.64855	6.05116	5.60154	8.423	6.991	7.61539	7.03976	A
GSM1306896	0.135894	0.0412387	0.0516753	0	0.289814	0.435056	0	0	0	0.0463214	0	5.0811	8.41317	5.9521	6.21901	8.78596	6.79719	8.4382	4.8037	A
GSM1306897	0.108634	0.0441248	0.0466395	0	0.387617	0.340355	0	0	0.0100429	0.0625875	1.11022e-16	4.85624	9.34897	5.83631	6.50636	8.72305	6.7562	7.98721	4.89939	A
GSM1306898	0.127961	0.062213	0	0	0.245511	0.140796	0.146693	0.0196279	0.0270521	0.101441	0.128706	3.98315	7.71017	7.37669	5.3599	8.30598	5.07926	8.27363	5.33923	A
GSM1306899	0.143152	0.0590136	0.000150131	0	0.199502	0.258935	0	0.0126148	0.0457917	0.154512	0.126329	4.67601	8.20865	6.53236	5.53825	8.89932	6.65511	8.14556	5.04222	A
GSM1306900	0.164396	0.109287	0	0	0.067204	0.274092	0	0	0.063626	0.321395	1.11022e-16	3.99664	8.8134	6.88482	7.14939	8.61461	8.01311	7.94765	5.4109	A
GSM1306901	0.123714	0.0400352	0	0	0.325528	0.210965	0	0	0.0530807	0.14936	0.0973177	4.89588	7.61067	6.1966	5.53969	8.44173	5.41674	8.25566	5.39486	A
GSM1306902	0.124989	0.0627993	0.00501503	0	0.313425	0.151662	0.095082	0	0.0333934	0.088109	0.125525	5.13957	6.8974	6.99845	6.58247	9.28131	7.08133	8.22076	5.51884	A
GSM1306903	0.123805	0.0910405	0	0	0.186977	0.179603	0.0528056	0.00139142	0.022273	0.120781	0.221323	4.62008	8.03215	7.60957	6.41667	8.72842	5.61101	7.56824	5.08073	A
GSM1306904	0.106488	0.0733153	0	0	0.278288	0.192455	0.0636023	0	0.0213829	0.0985148	0.165955	4.32546	7.32954	7.98624	5.6349	10.2987	6.59462	8.82765	5.3371	A
GSM1306905	0.136473	0.0920937	0	0	0.201633	0.225704	0	0	0.0124313	0.13883	0.192836	4.96525	8.00651	7.19721	5.73204	9.48344	5.5325	8.79566	5.35045	A
GSM1306906	0.12408	0.0804311	0	0	0.20178	0.212287	0	0	0.0277559	0.160509	0.193157	4.62332	8.04062	7.37264	6.88051	8.68893	5.47055	8.22551	5.63605	A
GSM1306907	0.107062	0.0689785	0	0	0.196685	0.23693	0	0	0.0434713	0.156979	0.189894	4.68789	7.96892	6.87961	6.64558	8.28034	5.72732	8.29617	5.76591	A
GSM151655	0.171252	0.404934	0	0	0.0498192	0.0581538	0	0.0528851	0.10055	0	0.162406	7.21863	7.54976	7.83292	7.1523	8.8305	5.9521	7.74977	5.18262	A
GSM151656	0.108632	0.257502	0	0	0.211419	0.0512488	0	0.0376926	0.0991017	0	0.234403	6.93884	7.72421	7.12875	6.94158	8.22842	6.01061	8.87157	4.99283	A
GSM151657	0.0679725	0.0907166	0.0379089	0	0.149966	0.0513901	0.218466	0.0159524	0.0443903	0.0169769	0.306261	5.97545	8.53496	7.18535	6.87258	6.30196	4.4282	9.16302	7.14025	A
GSM151658	0.0793241	0.102598	0.0575405	0	0.0756828	0.0844735	0.173333	0.0307664	0.0458057	0.011416	0.339061	5.25646	8.05121	7.86011	6.35515	5.30265	4.41053	9.78416	6.78925	A
GSM151659	0.0666515	0.067934	0.0278365	0.0229198	0.0792278	0.0700761	0.221093	0.0189756	0.0353456	0.0392487	0.350691	6.21658	8.85479	8.03215	6.52787	6.40385	4.44757	9.47855	6.63617	A
GSM151660	0.0556338	0.0605423	0.0583066	0.00162818	0.138168	0.0736327	0.145691	0.0194065	0.0472979	0.030289	0.369405	6.47237	8.48398	7.38153	6.6334	4.8876	4.40361	9.30896	5.0873	A
GSM151661	0.0757634	0.0525515	0.0346115	0	0.171235	0.068773	0.125544	0.00694684	0.0271348	0.0191942	0.418245	6.26952	8.23758	7.24001	6.7864	5.421	5.73688	9.70392	5.20836	A
GSM151662	0.155576	0.497015	0	0	0	0.061962	0	0.0487649	0.135661	0	0.101022	6.94421	8.29435	8.2438	7.35753	8.38415	5.98693	8.79058	5.00137	A
GSM151663	0.161632	0.236316	0	0	0.108417	0.0669641	0.0040363	0.0436342	0.141901	0.0366113	0.200489	6.8288	8.15084	7.9285	7.64897	8.4547	5.92722	9.18584	5.04302	A
GSM151664	0.12452	0.205144	0	0	0.124844	0.0578646	0.0349922	0.0483107	0.075072	0.0315856	0.297666	7.27235	7.61034	8.25863	7.10632	8.66536	5.96579	9.82502	5.02181	A
GSM1955147	0.0874371	0.0694254	0.0840163	0	0.139916	0.0318095	0.104547	0.0226448	0.0826673	0.00505344	0.372482	5.5376	6.45482	8.10792	7.65435	6.23401	5.98903	10.2703	7.17473	A
GSM1955148	0.09892	0.214078	0.0607524	0	0.084707	0.0366076	0.0953415	0.0361684	0.0597749	0.0111482	0.302502	7.35851	5.66182	8.178	6.32737	7.14611	5.23043	9.8764	7.064	A
GSM1955149	0.105463	0.0809233	0.0867438	0.00452166	0.104547	0.0456347	0.109644	0.0106342	0.062075	0.0175033	0.37231	5.29271	6.7861	8.3444	7.71825	6.65287	4.80556	10.4005	7.43108	A
GSM1955150	0.167038	0.194264	0.287219	0	0.0387736	0.0424486	0.0921717	0.0664155	0.0616956	0	0.0499744	6.23024	5.01934	7.3262	4.92543	6.75193	5.30976	9.74685	7.1088	A
GSM1955151	0.0841488	0.0820984	0.0696366	0	0.156353	0.0366471	0.169244	0.0121827	0.0576825	0.0104368	0.32157	5.6047	6.7623	8.01787	7.89778	6.07891	5.10074	10.2556	7.28345	A
GSM1955152	0.131527	0.289521	0	0	0	0.0687859	0	0.0388483	0.0790064	0.0288198	0.363491	5.34977	5.86746	5.50807	6.89792	8.70208	5.12915	9.7535	5.00486	A
GSM1955153	0.0896802	0.217847	0.00590562	0	0	0.0614305	0.131286	0.00955662	0.0434617	0.0715125	0.36932	6.44422	5.84638	7.63417	6.1946	9.83796	6.21852	8.95055	6.06327	A
GSM1955154	0.0747005	0.040737	0.0442942	0	0.187803	0.0452924	0.219445	0.00507958	0.0495556	0.0164647	0.316628	5.22033	6.89529	7.55761	6.95573	6.47822	4.76751	10.1575	7.31209	A
GSM1955155	0.325453	0.111373	0.0917931	0	0.0288555	0.223185	0	0.0985142	0.120826	0	0	5.46963	7.83603	7.76143	4.98063	7.08106	6.02089	9.81287	5.81124	A
GSM1955156	0.0492194	0.0145875	0.0408548	0	0.333015	0.0430669	0.0414085	0.00521689	0.0205616	0.00906416	0.443005	6.15795	7.69567	8.07171	5.01222	5.71153	4.58147	10.0281	6.88872	A
GSM1955157	0.0404849	0.262252	0.139431	0.0144836	0.543348	0	0	0	0	0	1.11022e-16	5.70412	7.68459	6.92506	4.64175	5.77137	5.48903	9.4595	4.92045	A
GSM1955158	0.0764836	0.1587	0	0	0.12431	0.0327313	0.108515	0.010409	0.0530319	0	0.43582	4.78085	8.10792	7.18022	8.49501	7.06988	5.01895	9.90105	7.05468	A
GSM1955159	0.173036	0.324056	0.105051	0	0.179597	0.0714496	0	0.0776498	0.0515035	0.017656	0	4.60091	5.75511	6.70674	5.02579	8.21839	4.86677	8.59705	5.9082	A
GSM1955160	0.0680817	0.0639742	0.0134564	0	0.130754	0.0284052	0.167999	0.0109359	0.0305745	0.0350122	0.450807	4.65503	8.91539	8.00885	7.9244	7.73604	5.73967	9.78929	7.84401	A
GSM1955161	0.179277	0.364439	0	0	0.0265282	0.0702308	0.250185	0.0502165	0.0488389	0.00599928	0.00428552	5.46061	5.79967	7.39027	5.49806	8.56794	6.83154	9.20472	5.64655	A
GSM1955162	0.0700902	0.109126	0.0365824	0	0.146599	0.050934	0.094248	0.0297698	0.073304	0.0278077	0.361538	4.45065	8.26087	8.98817	7.18412	7.0485	6.4381	9.24088	7.03824	A
GSM1955163	0.130355	0.215992	0.115126	0	0.00407701	0.0984514	0	0.0362265	0.0534008	0.056199	0.290173	5.60501	6.54349	8.19495	5.1227	8.6031	5.08833	8.48472	6.5406	A
GSM1955164	0.0763212	0.074965	0.00346241	0	0.114075	0.0817568	0.0827045	0.00889303	0.0399974	0.0385609	0.479264	4.92396	7.47839	9.40296	8.22245	7.51599	5.15202	9.76848	6.96823	A
GSM1955165	0	0.0224769	0	0	0	0.636374	0	0	0	0.341149	1.11022e-16	4.50299	8.31185	7.39972	3.27791	7.80575	8.08601	6.64861	5.70244	A
GSM1955166	0.0855019	0.120931	0	0	0.17547	0.0585382	0.0852904	0.0213505	0.0348788	0.0549311	0.363108	5.41522	8.58159	8.23275	7.18776	7.95155	5.62178	9.27693	7.03435	A
GSM1955167	0.191378	0.408313	0.0490821	0	0	0.13601	0	0.0865155	0.128702	0	0	5.47026	6.42041	5.49997	5.81095	7.44548	5.06542	9.41147	5.33141	A
GSM1955168	0.0710897	0.0565645	0.0226186	0	0.153632	0.0370882	0.116139	0.012997	0.0217076	0.0326841	0.475479	5.66917	7.39473	7.31961	8.9044	7.14968	4.49803	10.5722	6.82388	A
GSM1955169	0.0538292	0.180115	0	0	0.474025	0.0356073	0	0.00613554	0.0465394	0	0.203749	8.04526	4.94202	6.47576	7.70212	9.30017	4.49409	9.30461	5.28004	A
GSM1955170	0.0516189	0.0227659	0.0561263	0	0.316609	0.0333107	0.148395	0.0169236	0.0471369	0	0.307114	4.22923	9.11712	7.48525	6.58695	7.17383	4.38848	9.75956	7.3055	A
GSM1955171	0.137596	0.356752	0.187134	0	0	0.10771	0	0.120689	0.0901196	0	1.11022e-16	7.09152	8.44411	7.36546	4.4953	6.81908	4.98574	9.01239	5.72315	A
GSM1955172	0.0670182	0.136977	0.00315715	0	0.190904	0.0548621	0.048086	0.0117206	0.0807625	0	0.406513	4.98607	8.43221	8.43756	6.73053	6.58485	5.09288	9.69768	6.37765	A
GSM1955173	0.126647	0.469044	0	0	0	0.0418008	0	0	0.0600473	0	0.302462	4.95659	5.40675	5.89231	5.67194	9.36131	5.37886	9.58022	6.19067	A
GSM1955174	0.0601371	0.0769178	0.0462133	0	0.1046	0.0328385	0.172099	0.0212626	0.0258246	0.0642718	0.395836	5.34391	7.7696	7.7643	8.96194	7.54439	6.34227	9.92528	6.07068	A
GSM1955175	0.144576	0.14972	0.255519	0	0.184346	0.0938915	0	0.0845745	0.0349376	0.0524354	0	5.32823	7.16778	7.66931	4.15911	7.09693	4.62985	9.05271	6.06663	A
GSM1955176	0.0826759	0.0903605	0.00412219	0	0.0944051	0.0297664	0.105742	0.0124829	0.0350204	0.0578375	0.487587	4.91552	8.88182	7.88	8.77589	7.7215	5.16363	9.59177	6.40438	A
GSM337102	0.133917	0.361198	0.193943	0	0.130673	0.0687393	0	0.0629311	0.0237187	0.0248802	3.33067e-16	4.93256	6.54147	6.18273	5.49519	7.74355	5.79531	9.42524	6.69743	A
GSM337103	0.156028	0.244882	0.149974	0	0.209168	0.0839409	0.0874791	0.0273424	0.0411859	0	2.22045e-16	4.89521	7.3562	7.593	4.91941	7.15422	5.865	9.71901	7.11949	A
GSM337104	0.0980177	0.142036	0.177263	0	0.129841	0.0740597	0.171261	0.033228	0.0344214	0.139872	0	4.47206	6.75303	7.6274	5.19855	6.86471	7.00818	8.51016	6.52064	A
GSM337105	0.0946452	0.226825	0.0239901	0	0.0885148	0.0606215	0	0.0140088	0.120513	0.0219915	0.348891	4.51199	5.5428	6.44722	4.72481	9.18584	6.1102	8.06339	6.60252	A
GSM337106	0.088738	0.181577	0.103642	0	0.142084	0.0565301	0.0558448	0.0480488	0.102035	0.00471299	0.216787	4.4456	6.64725	7.32812	5.04928	8.57854	5.76283	9.34046	6.70674	A
GSM337107	0.11594	0.11162	0	0	0.121412	0.0515091	0.0827227	0.0254012	0.0518087	0.027247	0.41234	4.37221	5.81343	6.08134	8.45043	9.28715	6.00793	9.86689	6.39064	A
GSM337108	0.105731	0.0993585	0.00567994	0	0.14487	0.0728491	0.13756	0.0188531	0.0517077	0.117815	0.245576	4.13084	6.76952	8.0173	6.42015	8.61385	6.17261	9.39051	7.26728	A
GSM337109	0.150272	0.27306	0.159401	0.00973778	0.120123	0.230006	0	0.0307252	0.0266757	0	2.22045e-16	4.02473	8.35226	5.64219	4.15519	7.02106	6.28705	7.85587	6.13001	A
GSM337110	0.121556	0.102984	0	0	0.109449	0.0607299	0.0587156	0.0151457	0.0769119	0.0400494	0.414459	4.52861	6.29493	6.90938	8.54638	8.97504	6.0173	9.45777	6.58943	A
GSM337111	0.102193	0.10492	0	0	0.156436	0.053296	0.0649185	0.0124532	0.0499021	0.0135917	0.442289	4.4778	5.20964	6.30714	7.65518	8.90735	5.92337	9.62938	7.00265	A
GSM337112	0	0	0	0	0	0.625786	0	0	0	0.374214	1.11022e-16	4.67601	7.30772	9.11023	4.9315	6.67151	5.50932	7.78164	6.45791	A
GSM337113	0.117462	0.153242	0.0801072	0	0.192218	0.0899111	0.126402	0.0326994	0.040396	0.0654735	0.102088	5.0825	6.46532	7.55429	4.76918	6.84276	6.77539	9.26977	6.31511	A
GSM337114	0.137618	0.113718	0.0762757	0	0.10832	0.0815602	0.224899	0.0697632	0.0449153	0.124251	0.0186795	4.65586	6.61404	6.85069	4.90054	9.49524	5.98423	9.19081	6.53184	A
GSM337115	0.131975	0.43046	0	0	0	0.0721245	0	0.0212853	0.0848434	0	0.259312	5.5647	6.13758	6.77071	7.01286	8.19606	5.40758	9.46116	6.30549	A
GSM337116	0.0780569	0.135637	0.0821159	0	0.141352	0.0644079	0.0720565	0.0241194	0.0434307	0.0198058	0.339018	4.91689	7.05314	7.46888	5.65984	6.75383	5.55499	9.57332	5.86967	A
GSM337117	0.121175	0.20683	0	0	0.0428908	0.0782009	0.0195245	0.0186733	0.0791594	0.0252293	0.408317	5.21563	6.18193	7.62652	7.67239	8.56636	4.83566	9.89255	5.70755	A
GSM337118	0.12314	0.256044	0.0172549	0	0.0658718	0.0604271	0.0497837	0.054185	0.0700105	0.0270774	0.276206	5.23075	8.42879	7.46426	5.72534	7.59713	5.23173	9.48344	6.20501	A
GSM337119	0.0626032	0.105799	0.0420631	0	0.541628	0.082609	0.0198993	0.0560553	0.0893426	0	1.11022e-16	5.07577	9.90337	6.8779	5.70755	6.4836	5.70358	10.2449	5.64746	A
GSM337120	0.0850783	0.246686	0.0139001	0	0.214625	0.0573832	0.137818	0.0172396	0.0382698	0	0.189	4.82634	8.09241	7.00113	5.54422	6.56675	6.28545	10.086	6.49515	A
GSM391277	0.102283	0.18663	0	0	0.0625331	0.0858706	0.0483925	0.0190263	0.0511303	0.0245305	0.419604	4.76988	8.32449	5.97401	6.09995	9.02022	5.45015	8.48065	4.16718	A
GSM391278	0.101479	0.125467	0.0640258	0	0.0482868	0.0621279	0.101123	0.0234775	0.0385562	0.0595489	0.375908	5.44425	8.09347	6.66541	5.37256	8.76077	5.5723	8.58942	6.32876	A
GSM391279	0.0712321	0.0558766	0.0272731	0	0.137298	0.0589529	0.188324	0.00492894	0.0283234	0.0739885	0.353803	5.28004	8.71901	7.82643	6.70482	7.66667	5.03116	8.56636	8.35987	A
GSM391280	0.073126	0.0289416	0.0522852	0	0.323154	0.0679509	0.116842	0.00596968	0.0514029	0.0447316	0.235596	5.2024	8.80584	7.12473	6.04445	7.31379	5.11875	8.58002	7.10699	A
GSM391281	0.0965977	0.169932	0.0882896	0	0.097974	0.0349622	0.132575	0.0175325	0.0500827	0.0096219	0.302432	6.59271	8.10638	7.27174	5.71238	7.4219	5.18162	9.0213	5.90025	A
GSM391282	0.0712179	0.0739462	0.015643	0	0.192485	0.0291579	0.133131	0.0110739	0.0338141	0.0249308	0.4146	5.58948	8.13449	8.17153	6.7262	7.05215	4.50587	9.18178	7.84143	A
GSM391283	0.0714765	0.17099	0	0	0.169622	0.034339	0.0146713	0.0163594	0.0712342	0.00182474	0.449483	5.45939	8.35525	6.99633	5.53603	7.587	4.83528	9.04566	5.29174	A
GSM391284	0.104183	0.126885	0.110058	0	0.0828313	0.0400909	0.133595	0.0236635	0.0821695	0.0374581	0.259066	6.32903	8.23497	7.42377	5.74094	6.25408	5.28339	9.42868	6.26101	A
GSM391285	0.0843516	0.135073	0.0693174	0	0.0697655	0.0285933	0.157973	0.0147661	0.0369646	0.0236987	0.379497	6.2261	7.49979	7.61142	6.22682	7.79393	5.15633	9.15795	5.79759	A
GSM391286	0.0836675	0.0954497	0.0320429	0	0.107618	0.0404471	0.136946	0.0156538	0.0433604	0.0410935	0.403721	5.56663	7.54795	8.35226	6.73161	7.25555	5.15666	9.5323	7.61388	A
GSM391287	0.103588	0.219595	0.0249164	0	0.0315361	0.0393392	0.0172921	0.024594	0.0813862	0.013481	0.444272	5.65763	7.93061	7.56066	5.72376	8.36426	4.54221	8.80864	5.77589	A
GSM391288	0.10961	0.241611	0.00483815	0	0.0134372	0.0310012	0.0820659	0.018809	0.0654996	0.0135213	0.419607	5.07228	8.32149	7.24071	6.21032	7.86375	5.43459	9.41853	5.97651	A
GSM391289	0.073937	0.183271	0.140262	0	0.10525	0.0292508	0.0861123	0.019355	0.0463791	0	0.316183	5.57286	8.32936	8.13707	5.04186	7.43459	5.00818	9.22692	6.28432	A
GSM391290	0.0953075	0.326005	0	0	0.00862497	0.0368062	0	0.0240033	0.115794	0	0.393459	5.30299	8.11587	7.28512	5.91132	7.76183	5.24133	9.10918	5.84341	A
GSM391291	0.056156	0.197412	0.0409642	0	0.225941	0.0410255	0.0582554	0.0282107	0.076402	0	0.275632	5.08324	7.7663	7.40765	6.36229	7.79096	5.2294	8.89723	5.85789	A
GSM391292	0.113301	0.136551	0.0971316	0	0.0739151	0.0425258	0.115067	0.0326465	0.128867	0.0207467	0.239249	5.54197	8.22364	7.21357	5.44737	6.37091	4.7299	9.0213	5.87597	A
GSM391293	0.0480254	0.101154	0.0676585	0	0.566064	0.0298905	0.118593	0.0293961	0.0392182	0	0	5.35431	8.68271	6.54301	4.96107	5.52907	5.24646	9.29583	5.19889	A
GSM391294	0.0676882	0.0699242	0.0374146	0	0.113265	0.0279808	0.168031	0.0176792	0.0511782	0.0509627	0.395876	5.40192	8.16285	8.04784	6.15029	6.84714	5.34448	9.4732	7.21386	A
GSM391295	0.084335	0.0868262	0.0331139	0	0.0788014	0.0652916	0.0707096	0.0162213	0.0318683	0.0429438	0.489889	5.32553	7.76306	8.58214	6.67373	6.86565	4.58109	9.40004	6.8224	A
GSM663769	0.0698562	0.0716589	0.0547654	0	0.154099	0.0324089	0.196998	0.0412326	0.025148	0.0224031	0.331431	5.06292	6.44777	8.03816	5.97372	6.73334	5.38505	10.677	7.6834	A
GSM663770	0.176042	0.0987597	0.140605	0.0319156	0.119675	0.0446675	0.213217	0.0674278	0.107691	0	0	4.99866	6.92155	7.69567	5.47833	6.66797	5.26236	10.2411	7.49979	A
GSM663771	0.178917	0.072005	0.158142	0.0247899	0.143236	0.0478398	0.2714	0.0808099	0.0228604	0	0	4.94768	7.59645	7.62537	5.28575	6.34596	5.10388	10.5932	7.28946	A
GSM663772	0.0947707	0.0612949	0.0394454	0	0.280536	0.037653	0.180987	0.101733	0.0431834	0.00484898	0.155548	4.89769	5.70471	7.66803	4.97497	7.33757	5.68982	7.47356	7.79213	A
GSM663773	0.104063	0.0841318	0.0375086	0	0.25471	0.0353384	0.195262	0.09449	0.0388273	0.0108246	0.144845	4.68557	5.70358	7.69767	5.17237	7.27329	5.73146	8.01404	8.44411	A
GSM663774	0.079385	0.145196	0.11766	0	0.130454	0.0324326	0.145811	0.0554296	0.0506944	0	0.242937	5.67109	6.39779	8.22185	5.38631	6.97307	5.34537	10.1178	7.15611	A
